# Supplementary material for: Neuroprotection Afforded by an Enriched Mediterranean-like Diet Is Modified by Exercise in a Rat Male Model of Cerebral Ischemia
Source: Antioxidants (Basel). 2024 Jan 23;13(2):138. doi: 10.3390/antiox13020138 (PMC10885962; doi:10.3390/antiox13020138)
Supplement: Supplementary file 1 [file antioxidants-13-00138-s001.zip]

Archive with 3 entries (3 files):
- Figure S1.pdf
- Supplementary Table S1.xlsx
- Supplementary Table S2.xlsx
